# Supplementary material for: Co-opting the bacterial lipoprotein pathway in the biosynthesis of a lipidated macrocyclic peptide
Source: bioRxiv. 2025 Nov 1:2025.10.31.685832. Preprint. [Version 1] doi: 10.1101/2025.10.31.685832 (PMC12636315; doi:10.1101/2025.10.31.685832)
Supplement: Supplement 2 [file media-2.zip]

Archive with 4 entries (3 files):
- cytoscape files/
- cytoscape files/Dataset 1 SSN_ChrH_subfamily.cys
- cytoscape files/Dataset 2 SSN_Predicted-MNIOmodified-RiPP-lipoproteins.cys
- cytoscape files/Dataset 3 SSN_Predicted-AIP-lipoproteins.cys
